# Supplementary material for: Metal-Free CO Prodrugs Activated by Molecular Oxygen Protect against Doxorubicin-Induced Cardiomyopathy in Mice
Source: J Med Chem. 2024 Oct 17;67(21):18981–92. doi: 10.1021/acs.jmedchem.4c01431 (PMC11571113; doi:10.1021/acs.jmedchem.4c01431)
Supplement: Supplementary file 2 — jm4c01431_si_002.csv [file jm4c01431_si_002.csv]

Compound	SMILE	RAW264.7 cell EC50 (uM)
QCO-101	O=C(C=C1)C2C3(C)C(C4=CC=CC=C4)=C(C5=CC=CC=C5)C(C3=O)(C)C2C1=O
QCP-101	O=C1C=CC(C2=C1C(C)=C(C3=CC=CC=C3)C(C4=CC=CC=C4)=C2C)=O
QCO-103	O=C1C2=C(C=CC=C2)C(C3C4(C)C(C5=CC=CC=C5)=C(C6=CC=CC=C6)C(C4=O)(C)C13)=O	43.5
QCP-103	O=C1C2=C(C=CC=C2)C(C3=C(C)C(C4=CC=CC=C4)=C(C5=CC=CC=C5)C(C)=C13)=O
QCO-105	O=C1C2=C(C(O)=CC=C2O)C(C3C4(C)C(C5=CC=CC=C5)=C(C6=CC=CC=C6)C(C4=O)(C)C13)=O	13.2
QCP-105	O=C1C2=C(C(O)=CC=C2O)C(C3=C(C)C(C4=CC=CC=C4)=C(C5=CC=CC=C5)C(C)=C13)=O
IM-1	O=C1C2(C)C(C3=CC=CC=C3)=C(C4=CC=CC=C4)C1(C)C5=C2C(O)=CC=C5O
